# Supplementary material for: Incompatibility and Interchangeability in Molecular Evolution
Source: Genome Biol Evol. 2022 Dec 30;15(1):evac184. doi: 10.1093/gbe/evac184 (PMC9839398; doi:10.1093/gbe/evac184)
Supplement: evac184_Supplementary_Data [file evac184_supplementary_data.zip]

Archive with 1 entries (1 files):
- FileS1.fas
